# Supplementary material for: Regulation of Multidrug Resistance Proteins by Genistein in a Hepatocarcinoma Cell Line: Impact on Sorafenib Cytotoxicity
Source: PLoS One. 2015 Mar 17;10(3):e0119502. doi: 10.1371/journal.pone.0119502 (PMC4364073; doi:10.1371/journal.pone.0119502)
Supplement: S1 Table — IC50 values (mean ± S.D., n = 4) were obtained through non linear regression. *: different from control (C), p<0.05. (XLSX) [file pone.0119502.s002.xlsx]

## Sheet: Tabelle1
GNT (μM)	Sfb IC50 (μM)
Control	51.7 ± 5.5
1	68.1 ± 8.70*
10	72.6 ± 8.5*
