# Supplementary material for: Regulation of Multidrug Resistance Proteins by Genistein in a Hepatocarcinoma Cell Line: Impact on Sorafenib Cytotoxicity
Source: PLoS One. 2015 Mar 17;10(3):e0119502. doi: 10.1371/journal.pone.0119502 (PMC4364073; doi:10.1371/journal.pone.0119502)
Supplement: S2 Table — The effect of P-gp and MRP2 induction by GNT 10 μM (48 h) on Sfb exerted cytotoxicity in Huh7 cells was assessed by the MTT assay. Cells were plated in 96-well plates at a density of 3000 cells/well, cultured for 24 h and exposed to GNT 10 μM or vehicle (C) for 48 h. Then, treatment medium was removed and cells were incubated with Sfb (0–200 μM) for 16 h. Following, MTT assay was performed as described in materials and methods. The use of selective inhibitors of P-gp and MRP2 (PSC833 and MK571, respectively) confirmed participation of both transporters in chemoresistance. IC50 values (mean ± S.D., n = 4) showed were obtained through nonlinear regression as described in materials and methods. * different from control (C), a: different from the corresponding group without inhibitor. (XLSX) [file pone.0119502.s003.xlsx]

## Sheet: Tabelle1
	Sfb IC50 (μM)
	Control	GNT 10 μM
Without inhibitor	26.9 ± 3.5	48.9 ± 12.3*
PSC833	4.9 ± 2.9a	6.9 ± 3.8a
MK571	5.3 ± 1.8a	6.0 ± 1.4a
PSC833+MK571	8.5 ± 3.7a	5.9 ± 4.7a
